# Supplementary material for: Early warning of telecom enterprise customer churn based on ensemble learning
Source: PLoS One. 2023 Oct 11;18(10):e0292466. doi: 10.1371/journal.pone.0292466 (PMC10566699; doi:10.1371/journal.pone.0292466)
Supplement: S1 Data — (ZIP) [file pone.0292466.s001.zip]

Archive with 1 entries (1 files):
- USER_INFO_M.csv
